# Supplementary material for: A remarkable new pygmy grasshopper (Orthoptera, Tetrigidae) in Miocene amber from the Dominican Republic
Source: Zookeys. 2014 Jul 30;(429):87–100. doi: 10.3897/zookeys.429.8020 (PMC4137300; doi:10.3897/zookeys.429.8020)
Supplement: XML Treatment for Electrotettix [file zookeys.429.8020-treatment1.xml]

<!DOCTYPE tp:taxon-treatment
  PUBLIC "-//TaxonX//DTD Taxonomic Treatment Publishing DTD v0 20100105//EN" "tax-treatment-NSO.dtd">
<tp:taxon-treatment xmlns:tp="http://www.plazi.org/taxpub"><tp:treatment-meta><mixed-citation publication-type="journal"><person-group><name><surname>Heads</surname><given-names>Sam W.</given-names></name><name><surname>Thomas</surname><given-names>M. Jared</given-names></name><name><surname>Wang</surname><given-names>Yinan</given-names></name></person-group><article-title>A remarkable new pygmy grasshopper (Orthoptera, Tetrigidae) in Miocene amber from the Dominican Republic</article-title><source>Zookeys</source><day>30</day><month>7</month><year>2014</year><volume>2014</volume><issue>429</issue><fpage>87</fpage><lpage>100</lpage><pub-id pub-id-type="doi">10.3897/zookeys.429.8020</pub-id></mixed-citation></tp:treatment-meta><tp:nomenclature><label>Genus</label><tp:taxon-name>
                            <tp:taxon-name-part taxon-name-part-type="genus">Electrotettix</tp:taxon-name-part>
                            <object-id xmlns:xlink="http://www.w3.org/1999/xlink" content-type="zoobank" xlink:type="simple">http://zoobank.org/FBFDB93E-802F-4639-8063-86AFBB4D83A5</object-id>
                        </tp:taxon-name><tp:taxon-authority>Heads &amp; Thomas</tp:taxon-authority><tp:taxon-status xmlns:xlink="http://www.w3.org/1999/xlink" xlink:type="simple">gen. n.</tp:taxon-status></tp:nomenclature><tp:treatment-sec sec-type="Type species"><title>Type species.</title><p><italic><tp:taxon-name>Electrotettix attenboroughi</tp:taxon-name></italic> Heads &amp; Thomas, gen. et sp. n.</p></tp:treatment-sec><tp:treatment-sec sec-type="Diagnosis"><title>Diagnosis.</title><p>The new genus is distinguished from all other <tp:taxon-name>Cladonotinae</tp:taxon-name> by the presence of tegmina and vestigial hind wings. Frontal costa forked just superior of antennal torulae. Anterior margin of frons at frontoclypeal margin broadly emarginate. Antennal flagellomere 3 approximately half as long as other flagellomeres. Pronotum with distinct lobe superior to humeral sinus. Posterior margin of pronotum forming a slightly upturned, blunt acuminate process.</p></tp:treatment-sec><tp:treatment-sec sec-type="Etymology"><title>Etymology.</title><p>The genus-group name is a combination of <italic>electrum</italic> (Latin from Greek, meaning “amber”) and <italic>tettix</italic> (Greek, meaning “grasshopper”).</p></tp:treatment-sec></tp:taxon-treatment>
